# Supplementary material for: The application of flow to an ultrasonic horn system: Phenol degradation and sonoluminescence
Source: Ultrason Sonochem. 2020 Oct 20;71:105373. doi: 10.1016/j.ultsonch.2020.105373 (PMC7786623; doi:10.1016/j.ultsonch.2020.105373)
Supplement: Supplementary Data 1 [file mmc1.xml]

<?xml version="1.0" encoding="UTF-8" standalone="no"?><data:data><datasets><author>m.bussemaker@surrey.ac.uk</author><type>0</type><dataset><value>1</value><reason>Data will be made available on request</reason><comments/></dataset></datasets></data:data>
